# Supplementary material for: High-Temperature-Induced Shape Memory Copolyimide
Source: Polymers (Basel). 2021 Sep 23;13(19):3222. doi: 10.3390/polym13193222 (PMC8512334; doi:10.3390/polym13193222)
Supplement: Supplementary file 1 [file polymers-13-03222-s001.zip]

Archive with 1 entries (1 files):
- polymers-1371478-supplementary.pdf
